# Supplementary material for: Reductive Photodegradation of 4,4′-Isopropylidenebis(2,6-dibromophenol) on Fe3O4 Surface
Source: Materials (Basel). 2023 Jun 14;16(12):4380. doi: 10.3390/ma16124380 (PMC10303975; doi:10.3390/ma16124380)
Supplement: Supplementary file 1 [file materials-16-04380-s001.zip]

Archive with 1 entries (1 files):
- materials-2400490-supplementary.pdf
